# Supplementary material for: Separating the signal from the noise in metagenomic cell-free DNA sequencing
Source: Microbiome. 2020 Feb 11;8:18. doi: 10.1186/s40168-020-0793-4 (PMC7014780; doi:10.1186/s40168-020-0793-4)
Supplement: Supplementary file 2 — Additional file 1: Sample metadata presented as two spreadsheets, corresponding to urinary cell-free DNA and amniotic fluid cell-free DNA. Metadata includes relevant clinical metadata and library preparation metadata. [file 40168_2020_793_MOESM1_ESM.xlsx]

## Sheet: Urine_cfDNA
SAMPLE NAME	SAMPLE ID	PATIENT ID	SAMPLE DAY POST TX	COHORT	STATUS	SECONDARY STATUS	DONOR GENDER	RECIPIENT GENDER	URINE COLLECTION METHOD	URINE CULTURE	PRIMARY UC BACTERIA	PRIMARY UC BACTERIA LOAD, CFU/mL	SECONDARY UC BACTERIA	SECONDARY UC BACTERIA LOAD, CFU/mL.	Antibiotic Resistance Testing	Vancomycin Resistant	WBC Lower Limit	RBC Lower Limit	Sequencing Platform	Sequencing Read Length	hg19-aligned Paired Reads	Adjusted BLAST HITs	Raw Sequencing Reads	BLAST Hits to Human Reads	Fraction Host DNA	Collaborator_Lab	Region_of_origin	Volume_biofluid_ul	Volume_extracted_ul	Concentration_extracted	Volume_into_libprep	Biomass_at_libprep_ng	Date_extraction	Batch_extraction	Date_libprep	Batch_libprep
GU1125	GEM-US-1125	GEM-107	6	UTI	UTI	NA	Female	Female	Clean Catch	Yes	Escherichia coli	100000	NA	NA	Yes	NA	50	50	Illumina NextSeq	2x75 bp	7360000	2920000	26800000	0.397	0.274627	NYPresbyterian_USA	New York, New York, USA	1000	32	0.735	12	8.82	110517	1	111217	2
GU12	GEM-US-342	GEM-033	32	No UTI	No UTI	NA	Male	Female	Clean Catch	Yes	NEG	NA	NA	NA	No	NA	8	3	Illumina NextSeq	2x75 bp	2950000	12600	8620000	0.00429	0.342227	NYPresbyterian_USA	New York, New York, USA	1000	30	0.547	15	8.205	62816	0	80216	0
GU1209	GEM-US-1209	GEM-099	30	UTI	UTI	NA	Female	Male	Clean Catch	Yes	Enterococcus faecalis	100000	NA	NA	Yes	Susceptible	30	22	Illumina NextSeq	2x75 bp	7260000	202000	24600000	0.0278	0.295122	NYPresbyterian_USA	New York, New York, USA	1000	32	0.623	12	7.476	110517	1	111217	0
GU13	GEM-US-349	GEM-037	28	No UTI	No UTI	NA	Female	Female	Clean Catch	Yes	NEG	NA	NA	NA	No	NA	5	3	Illumina NextSeq	2x75 bp	6290000	80400	20400000	0.0128	0.308333	NYPresbyterian_USA	New York, New York, USA	1000	30	1.66	15	24.9	62816	0	80216	0
GU1423	GEM-US-1423	GEM-121	11	UTI	UTI	NA	Female	Female	Clean Catch	Yes	Escherichia coli	50000	NA	NA	Yes	NA	14	5	Illumina NextSeq	2x75 bp	9370000	64400	29800000	0.00687	0.31443	NYPresbyterian_USA	New York, New York, USA	1000	32	0.633	12	7.596	110517	1	111217	1
GU1495	GEM-US-1495	GEM-062	138	UTI	UTI	NA	Female	Female	Clean Catch	Yes	Escherichia coli	100000	NA	NA	Yes	NA	13	4	Illumina NextSeq	2x75 bp	6430000	8510000	31200000	1.32	0.20609	NYPresbyterian_USA	New York, New York, USA	1000	80	0.232	29	6.728	110517	0	111217	2
GU18	GEM-US-512	GEM-061	9	No UTI	No UTI	NA	Female	Male	Clean Catch	Yes	NEG	NA	NA	NA	No	NA	6	50	Illumina NextSeq	2x75 bp	4620000	4710	17500000	0.00102	0.264	NYPresbyterian_USA	New York, New York, USA	1000	30	0.957	15	14.355	62816	0	82416	0
GU19	GEM-US-597	GEM-046	46	UTI	UTI	NA	Female	Male	Clean Catch	Yes	Escherichia coli	100000	NA	NA	Yes	NA	NA	NA	Illumina NextSeq	2x75 bp	4300000	186000	17600000	0.0432	0.244318	NYPresbyterian_USA	New York, New York, USA	1000	30	1.71	15	25.65	62816	0	82416	0
GU21	GEM-US-666	GEM-061	29	No UTI	No UTI	NA	Female	Male	Clean Catch	Yes	NEG	NA	NA	NA	No	NA	NA	NA	Illumina NextSeq	2x75 bp	2580000	62700	13400000	0.0243	0.192537	NYPresbyterian_USA	New York, New York, USA	1000	30	0.382	15	5.73	62916	0	82416	0
GU2157	GEM-US-2157	GEM-172	25	UTI	UTI	NA	Female	Female	Clean Catch	Yes	Escherichia coli	40000	NA	NA	Yes	NA	16	7	Illumina NextSeq	2x75 bp	9420000	168000	32500000	0.0179	0.289846	NYPresbyterian_USA	New York, New York, USA	1000	32	0.571	12	6.852	110517	2	111217	2
GU22	GEM-US-679	GEM-074	9	No UTI	No UTI	NA	Female	Male	Clean Catch	Yes	NEG	NA	NA	NA	No	NA	0	50	Illumina NextSeq	2x75 bp	5080000	628	19900000	0.000124	0.255276	NYPresbyterian_USA	New York, New York, USA	1000	30	2.35	15	35.25	62916	0	82416	0
GU2460	GEM-US-2460	GEM-162	75	UTI	UTI	NA	Male	Male	Clean Catch	Yes	Escherichia coli	50000	NA	NA	Yes	NA	NA	NA	Illumina NextSeq	2x75 bp	8920000	348000	29900000	0.039	0.298328	NYPresbyterian_USA	New York, New York, USA	1000	32	0.419	12	5.028	110517	1	111217	1
GU25	GEM-US-1004	GEM-090	27	No UTI	No UTI	NA	Male	Male	Clean Catch	Yes	NEG	NA	NA	NA	No	NA	3	3	Illumina NextSeq	2x75 bp	7720000	48200	31900000	0.00625	0.242006	NYPresbyterian_USA	New York, New York, USA	1000	30	0.379	15	5.685	90716	0	91416	0
GU26	GEM-US-1181	GEM-071	83	No UTI	No UTI	NA	Male	Male	Clean Catch	Yes	NEG	NA	NA	NA	No	NA	0	2	Illumina NextSeq	2x75 bp	1550000	17500	8770000	0.0113	0.176739	NYPresbyterian_USA	New York, New York, USA	1000	30	0.353	15	5.295	91416	0	92816	0
GU2709	GEM-US-2709	GEM-207	29	UTI	UTI	NA	Male	Female	Clean Catch	Yes	Escherichia coli	100000	NA	NA	Yes	NA	33	23	Illumina NextSeq	2x75 bp	7100000	8340000	26900000	1.18	0.263941	NYPresbyterian_USA	New York, New York, USA	1000	32	0.729	12	8.748	110517	2	111217	2
GU29	GEM-US-1190	GEM-106	13	No UTI	No UTI	NA	Male	Male	Clean Catch	Yes	NEG	NA	NA	NA	No	NA	4	5	Illumina NextSeq	2x75 bp	4890000	522000	15200000	0.107	0.321711	NYPresbyterian_USA	New York, New York, USA	1000	30	0.644	15	9.66	40516	0	92216	0
GU2913	GEM-US-2913	GEM-221	26	UTI	UTI	NA	Male	Male	Clean Catch	Yes	Enterococcus faecium	50000	NA	NA	Yes	NA	5	50	Illumina NextSeq	2x75 bp	9670000	79300	33500000	0.00819	0.288657	NYPresbyterian_USA	New York, New York, USA	1000	32	0.449	12	5.388	110517	1	111217	1
GU3012	GEM-US-3012	GEM-232	20	UTI	UTI	NA	Female	Female	Clean Catch	Yes	Escherichia coli	20000	NA	NA	Yes	NA	10	8	Illumina NextSeq	2x75 bp	10700000	72600	28200000	0.00678	0.379433	NYPresbyterian_USA	New York, New York, USA	1000	32	0.676	12	8.112	110517	2	111217	2
GU32	GEM-US-1202	GEM-065	93	No UTI	No UTI	NA	Male	Male	Clean Catch	Yes	NEG	NA	NA	NA	No	NA	NA	NA	Illumina NextSeq	2x75 bp	3840000	16300	17700000	0.00423	0.216949	NYPresbyterian_USA	New York, New York, USA	1000	30	0.427	15	6.405	91416	0	92816	0
GU36	GEM-US-716	GEM-075	12	No UTI	No UTI	NA	Female	Male	Clean Catch	Yes	NEG	NA	NA	NA	No	NA	2	1	Illumina NextSeq	2x75 bp	2670000	3180	11800000	0.00119	0.226271	NYPresbyterian_USA	New York, New York, USA	1000	30	0.45	15	6.75	90116	0	91016	0
GU37	GEM-US-732	GEM-078	9	No UTI	No UTI	NA	Male	Male	Clean Catch	Yes	NEG	NA	NA	NA	No	NA	9	50	Illumina NextSeq	2x75 bp	4480000	4730	18200000	0.00106	0.246154	NYPresbyterian_USA	New York, New York, USA	1000	30	0.376	15	5.64	90116	0	91016	0
GU41	GEM-US-838	GEM-074	29	No UTI	No UTI	NA	Female	Male	Clean Catch	Yes	NEG	NA	NA	NA	No	NA	7	5	Illumina NextSeq	2x75 bp	3110000	1030	10400000	0.00033	0.299038	NYPresbyterian_USA	New York, New York, USA	1000	30	1.54	15	23.1	90116	0	91016	0
GU42	GEM-US-840	GEM-075	28	No UTI	No UTI	NA	Female	Male	Clean Catch	Yes	NEG	NA	NA	NA	No	NA	3	1	Illumina NextSeq	2x75 bp	2400000	9090	12000000	0.00379	0.2	NYPresbyterian_USA	New York, New York, USA	1000	30	0.333	15	4.995	90116	0	91416	0
GU44	GEM-US-877	GEM-090	10	No UTI	No UTI	NA	Male	Male	Clean Catch	Yes	NEG	NA	NA	NA	No	NA	4	12	Illumina NextSeq	2x75 bp	5330000	849	16200000	0.000159	0.329012	NYPresbyterian_USA	New York, New York, USA	1000	30	1.73	15	25.95	91416	0	92816	0
GU45	GEM-US-887	GEM-078	29	No UTI	No UTI	NA	Male	Male	Clean Catch	Yes	NEG	NA	NA	NA	No	NA	9	20	Illumina NextSeq	2x75 bp	2780000	29200	12500000	0.0105	0.2224	NYPresbyterian_USA	New York, New York, USA	1000	30	0.436	15	6.54	90716	0	91416	0
GU454	GEM-US-454	GEM-057	7	UTI	UTI	NA	Male	Female	Clean Catch	Yes	Escherichia coli	20000	NA	NA	Yes	NA	0	50	Illumina NextSeq	2x75 bp	13800000	37400	27300000	0.00271	0.505495	NYPresbyterian_USA	New York, New York, USA	1000	32	4.59	12	55.08	110517	2	111217	0
GU46	GEM-US-978	GEM-087	28	No UTI	No UTI	NA	Male	Female	Clean Catch	Yes	NEG	NA	NA	NA	No	NA	12	3	Illumina NextSeq	2x75 bp	3150000	55700	14700000	0.0177	0.214286	NYPresbyterian_USA	New York, New York, USA	1000	30	0.441	15	6.615	90716	0	91416	0
GU467	GEM-US-467	GEM-058	8	UTI	UTI	NA	Female	Female	Clean Catch	Yes	Enterococcus faecalis	100000	NA	NA	Yes	Susceptible	50	50	Illumina NextSeq	2x75 bp	7530000	1590000	22000000	0.211	0.342273	NYPresbyterian_USA	New York, New York, USA	1000	32	0.869	12	10.428	110517	2	111217	1
GU5	GEM-US-259	GEM-040	8	UTI	UTI	NA	Female	Female	Clean Catch	Yes	Escherichia coli	100000	NA	NA	Yes	NA	50	8	Illumina NextSeq	2x75 bp	4670000	46100000	25400000	9.85	0.183858	NYPresbyterian_USA	New York, New York, USA	1000	30	2.24	15	33.6	62716	0	71516	0
GU53	GEM-US-784	GEM-082	9	UTI	UTI	NA	Female	Female	Clean Catch	Yes	Enterococcus faecalis	50000	NA	NA	Yes	Susceptible	23	46	Illumina NextSeq	2x75 bp	4220000	283000	18400000	0.0672	0.229348	NYPresbyterian_USA	New York, New York, USA	1000	30	0.808	15	12.12	112216	0	112316	0
GU55	GEM-US-543	GEM-041	42	UTI	UTI	NA	Male	Male	Clean Catch	Yes	Escherichia coli	10000	NA	NA	Yes	NA	0	1	Illumina NextSeq	2x75 bp	2540000	57400	8360000	0.0226	0.303828	NYPresbyterian_USA	New York, New York, USA	1000	30	0.337	15	5.055	120116	0	120216	0
GU65	GEM-US-1195	GEM-111	6	UTI	UTI	NA	Female	Female	Clean Catch	Yes	Escherichia coli	100000	NA	NA	Yes	NA	17	27	Illumina NextSeq	2x75 bp	3860000	20900000	22200000	5.43	0.173874	NYPresbyterian_USA	New York, New York, USA	1000	30	1.03	15	15.45	120216	0	120516	0
GU67	GEM-US-1752	GEM-129	36	UTI	UTI	NA	Male	Female	Clean Catch	Yes	Enterococcus faecalis	100000	NA	NA	Yes	Resistant	8	2	Illumina NextSeq	2x75 bp	5470000	30400	19400000	0.00555	0.281959	NYPresbyterian_USA	New York, New York, USA	1000	30	0.74	15	11.1	120216	0	120516	0
GU69	GEM-US-465	GEM-026	55	UTI	UTI	NA	Male	Female	Clean Catch	Yes	Escherichia coli	100000	NA	NA	Yes	NA	27	1	Illumina NextSeq	2x75 bp	5170000	1200000	18900000	0.233	0.273545	NYPresbyterian_USA	New York, New York, USA	1000	30	0.636	15	9.54	120616	0	121216	0
GU71	GEM-US-1146	GEM-096	29	UTI	UTI	NA	Male	Female	Clean Catch	Yes	Enterococcus faecalis	80000	NA	NA	Yes	Susceptible	6	4	Illumina NextSeq	2x75 bp	5760000	774000	24300000	0.134	0.237037	NYPresbyterian_USA	New York, New York, USA	1000	30	0.454	15	6.81	120616	0	121216	0
GU73	GEM-US-1538	GEM-127	20	UTI	UTI	NA	Male	Female	Clean Catch	Yes	Enterococcus faecium	20000	NA	NA	Yes	Resistant	10	5	Illumina NextSeq	2x75 bp	5230000	146000	23900000	0.0279	0.218828	NYPresbyterian_USA	New York, New York, USA	1000	30	0.44	15	6.6	120616	0	121217	0
GU74	GEM-US-1555	GEM-088	103	UTI	UTI	NA	Male	Male	Clean Catch	Yes	Enterococcus faecalis	100000	NA	NA	Yes	Susceptible	23	0	Illumina NextSeq	2x75 bp	5800000	3470	25600000	0.000598	0.226562	NYPresbyterian_USA	New York, New York, USA	1000	30	1.65	15	24.75	120616	0	121217	0
GU77	GEM-US-859	GEM-082	20	UTI	UTI	NA	Female	Female	Clean Catch	Yes	Escherichia coli	30000	NA	NA	Yes	NA	3	4	Illumina NextSeq	2x75 bp	4410000	693000	21300000	0.157	0.207042	NYPresbyterian_USA	New York, New York, USA	1000	30	0.45	15	6.75	120716	0	121416	0
GU78	GEM-US-1088	GEM-088	43	UTI	UTI	NA	Male	Male	Clean Catch	Yes	Enterococcus faecalis	80000	NA	NA	Yes	Susceptible	50	2	Illumina NextSeq	2x75 bp	3880000	5980	18700000	0.00154	0.207487	NYPresbyterian_USA	New York, New York, USA	1000	30	0.621	15	9.315	120716	0	121416	0
GU8	GEM-US-196	GEM-033	10	No UTI	No UTI	NA	Male	Female	Clean Catch	Yes	NEG	NA	NA	NA	No	NA	17	19	Illumina NextSeq	2x75 bp	3630000	3890	12400000	0.00107	0.292742	NYPresbyterian_USA	New York, New York, USA	1000	30	1.23	15	18.45	62716	1	80316	0
GU81	GEM-US-1954	GEM-165	9	UTI	UTI	NA	Male	Female	Clean Catch	Yes	Enterococcus faecalis	100000	NA	NA	Yes	Susceptible	16	50	Illumina NextSeq	2x75 bp	5260000	169000	16700000	0.032	0.31497	NYPresbyterian_USA	New York, New York, USA	1000	30	5.81	15	87.15	120716	0	121416	0
GU82	GEM-US-1970	GEM-160	20	UTI	UTI	NA	Male	Female	Clean Catch	Yes	Escherichia coli	70000	NA	NA	Yes	NA	19	16	Illumina NextSeq	2x75 bp	4740000	168000	22800000	0.0353	0.207895	NYPresbyterian_USA	New York, New York, USA	1000	30	1.09	15	16.35	120716	0	121416	0
GU83	GEM-US-2089	GEM-165	25	UTI	UTI	NA	Male	Female	Clean Catch	Yes	Enterococcus faecalis	100000	NA	NA	Yes	Susceptible	50	50	Illumina NextSeq	2x75 bp	5130000	146000	23500000	0.0285	0.218298	NYPresbyterian_USA	New York, New York, USA	1000	30	1.76	15	26.4	120716	0	121416	0
GU9	GEM-US-384	GEM-041	22	UTI	UTI	NA	Male	Male	Clean Catch	Yes	Escherichia coli	20000	NA	NA	Yes	NA	16	5	Illumina NextSeq	2x75 bp	4540000	146000	12600000	0.0322	0.360317	NYPresbyterian_USA	New York, New York, USA	1000	30	0.46	10	4.6	62716	1	82816	0

## Sheet: AmnioticFluid_cfDNA
Sample	Fetal_sex	IL_6	IL6_grade	AF_RBC	AF_Gluco	AF_LDH	AF_WBC	AF_Culture	Chorio_Group	IBIS	IBIS_Bacteria_1	IBIS_Bacteria_2	IBIS_Euk_1	Sequencing Platform	Sequencing Read Length	hg19-aligned Paired Reads	Adjusted BLAST HITs	Raw Sequencing Reads	BLAST Hits to Human Reads	Fraction Host DNA	Collaborator_Lab	Region_of_origin	Volume_biofluid_ul	Volume_extracted_ul	Concentration_extracted	Volume_into_libprep	Biomass_at_libprep_ng	Date_extraction	Batch_extraction	Date_libprep	Batch_libprep
CHI077906	Male	3267.46	Elevated	NA	9	NA	0	Negative	Chorio	Negative				Illumina NextSeq	2x75bp	4160000	227000	52400000	0.0545	0.0793893	WayneState_USA	Detroit, Michigan, USA	175	30	0.304	12	3.648	50218	0	50318	0
CHI089323	Male	10370.6	Elevated	NA	9	NA	25	Negative	Chorio	Negative				Illumina NextSeq	2x75bp	18300000	1010	41200000	5.49e-05	0.444175	WayneState_USA	Detroit, Michigan, USA	175	30	3.3	12	39.6	50218	0	50318	0
CHI132867	Female	4738.89	Elevated	NA	24	NA	0	Negative	Chorio	Negative				Illumina NextSeq	2x75bp	21100000	911	47800000	4.32e-05	0.441423	WayneState_USA	Detroit, Michigan, USA	175	30	3.26	12	39.12	50218	0	50318	0
CHI475355	Female	3069.3	Elevated	NA	10	NA	25	Negative	Chorio	Negative				Illumina NextSeq	2x75bp	14600000	16800	41100000	0.00115	0.355231	WayneState_USA	Detroit, Michigan, USA	175	30	0.978	12	11.736	43018	0	50118	0
CHI475935	Female	14979.3	Elevated	NA	9	NA	85	Negative	Chorio	Negative				Illumina NextSeq	2x75bp	19800000	12200	53000000	0.000616	0.373585	WayneState_USA	Detroit, Michigan, USA	175	30	0.71	12	8.52	43018	0	50118	0
CHI520236	Male	19034.9	Elevated	NA	9	NA	2600	Negative	Chorio	Negative				Illumina NextSeq	2x75bp	11500000	2390	28300000	0.000208	0.40636	WayneState_USA	Detroit, Michigan, USA	175	30	8.4	12	100.8	43018	0	50118	0
HUZ204705	Male	161	Low	61	12	84	2	Negative	Normal	Not Done				Illumina HiSeq	2x100bp	42100000	2200	140000000	5.23e-05	0.300714	WayneState_USA	Detroit, Michigan, USA	175	30	0.453	12	5.436	102017	0	112817	0
HUZ216631	Female	646	Low	2000	9	365	2	Negative	Normal	Not Done				Illumina HiSeq	2x100bp	39000000	48.2	114000000	1.24e-06	0.342105	WayneState_USA	Detroit, Michigan, USA	175	30	1.07	12	12.84	101317	0	120617	0
HUZ217739	Female	140	Low	4126	9	220	3	Negative	Normal	Not Done				Illumina HiSeq	2x100bp	25400000	915	81400000	3.6e-05	0.312039	WayneState_USA	Detroit, Michigan, USA	175	30	0.691	12	8.292	102017	0	120617	0
HUZ222017	Female	205	Low	243	18	336	8	Negative	Normal	Not Done				Illumina NextSeq	2x75bp	23200000	77.5	62300000	3.35e-06	0.372392	WayneState_USA	Detroit, Michigan, USA	175	30	0.922	12	11.064	102017	0	112817	0
HUZ247134	Male	208	Low	-99	10	-99	-99	Negative	Chorio	Negative				Illumina HiSeq	2x100bp	19400000	70700	70900000	0.00364	0.273625	WayneState_USA	Detroit, Michigan, USA	175	30	0.757	12	9.084	100417	0	110317	0
HUZ260775	Male	5	Low	200	20	-99	0	Negative	Normal	Not Done				Illumina HiSeq	2x100bp	35200000	4360	128000000	0.000124	0.275	WayneState_USA	Detroit, Michigan, USA	175	30	0.344	12	4.128	102017	0	112817	0
HUZ279531	Male	414	Low	30	17	295	450	Negative	Normal	Not Done				Illumina NextSeq	2x75bp	60900000	146	151000000	2.4e-06	0.403311	WayneState_USA	Detroit, Michigan, USA	175	30	1.86	12	22.32	101317	0	110317	0
HUZ286696	Male	137	Low	10	21	273	0	Negative	Normal	Not Done				Illumina NextSeq	2x75bp	18500000	9410	61400000	0.000509	0.301303	WayneState_USA	Detroit, Michigan, USA	175	30	0.644	12	7.728	102017	0	110317	0
HUZ287757	Female	615	Low	25	10	413	95	Negative	Normal	Not Done				Illumina NextSeq	2x75bp	14300000	24.8	42600000	1.73e-06	0.335681	WayneState_USA	Detroit, Michigan, USA	175	30	1.91	12	22.92	101317	0	112817	0
HUZ287915	Female	330	Low	3	19	303	5	Negative	Normal	Not Done				Illumina NextSeq	2x75bp	19500000	4220	79900000	0.000217	0.244055	WayneState_USA	Detroit, Michigan, USA	175	30	0.493	12	5.916	102017	0	110317	0
HUZ288036	Male	278	Low	25	10	326	1	Negative	Normal	Not Done				Illumina HiSeq	2x100bp	21500000	22100	129000000	0.00103	0.166667	WayneState_USA	Detroit, Michigan, USA	175	30	0.448	12	5.376	102017	0	110317	0
HUZ293712	Female	840	Low	0	15	238	0	Negative	Normal	Not Done				Illumina NextSeq	2x75bp	17900000	679	57700000	3.79e-05	0.310225	WayneState_USA	Detroit, Michigan, USA	175	30	0.666	12	7.992	101317	0	112817	0
HUZ422074	Male	1090.8	Low	-99	-99	-99	-99	Negative	Normal	Not Done				Illumina NextSeq	2x75bp	27700000	0.0914	68400000	3.29e-09	0.404971	WayneState_USA	Detroit, Michigan, USA	175	30	4.4	12	52.8	101317	0	120617	0
HUZ422168	Male	479	Low	20	20	-99	90	Negative	Normal	Not Done				Illumina HiSeq	2x100bp	35300000	260	86100000	7.37e-06	0.409988	WayneState_USA	Detroit, Michigan, USA	175	30	3.04	12	36.48	101317	0	110317	0
HUZ424454	Female	577	Low	690	15	-99	0	Negative	Normal	Not Done				Illumina HiSeq	2x100bp	32100000	17000	108000000	0.000528	0.297222	WayneState_USA	Detroit, Michigan, USA	175	30	0.606	12	7.272	101317	0	120617	0
HUZ426529	Male	235	Low	0	20	NA	0	Negative	Normal	Not Done				Illumina HiSeq	2x100bp	14300000	63900	49400000	0.00446	0.289474	WayneState_USA	Detroit, Michigan, USA	175	30	0.392	12	4.704	102017	0	120617	0
HUZ603273	Male	19515	Elevated	3	10	0	-99	Positive	Chorio	Positive	Streptococcus agalactiae			Illumina NextSeq	2x75bp	14000000	60100	72200000	0.00428	0.193906	WayneState_USA	Detroit, Michigan, USA	175	30	0.79	12	9.48	100417	0	112817	0
HUZ630890	Female	540	Low	12	5	-99	9	Negative	Chorio	Negative				Illumina NextSeq	2x75bp	28700000	278000	131000000	0.00968	0.219084	WayneState_USA	Detroit, Michigan, USA	175	30	0.262	12	3.144	92917	0	102417	0
HUZ661766	Female	190	Low	21	6	-99	0	Negative	Chorio	Negative				Illumina NextSeq	2x75bp	33400000	31400	118000000	0.000938	0.283051	WayneState_USA	Detroit, Michigan, USA	175	30	0.504	12	6.048	92917	0	102417	0
HUZ688725	Female	71270	Elevated	163	11	-99	30	Negative	Chorio	Negative				Illumina NextSeq	2x75bp	18000000	460	46000000	2.56e-05	0.391304	WayneState_USA	Detroit, Michigan, USA	175	30	0.882	12	10.584	50218	0	50318	0
HUZ688737	Female	41600	Elevated	194	1	-99	19	Positive	Chorio	Positive	Gardnerella vaginalis	Streptococcus anginosus		Illumina HiSeq	2x100bp	15400000	107000	46500000	0.0069	0.331183	WayneState_USA	Detroit, Michigan, USA	175	30	1.68	12	20.16	100417	0	112817	0
HUZ688774	Female	5470	Elevated	4	3	-99	2	Negative	Chorio	Negative				Illumina NextSeq	2x75bp	21600000	6300	61500000	0.000291	0.35122	WayneState_USA	Detroit, Michigan, USA	175	30	0.872	12	10.464	50218	0	50318	0
HUZ688815	Female	416	Low	4	6	-99	0	Negative	Chorio	Negative				Illumina HiSeq	2x100bp	15400000	55300	86000000	0.00359	0.17907	WayneState_USA	Detroit, Michigan, USA	175	30	0.332	12	3.984	92917	0	102417	0
HUZ688834	Male	51300	Elevated	1510	1	576	340	Positive	Chorio	Positive	Streptococcus agalactiae	Ureaplasma parvum		Illumina NextSeq	2x75bp	36700000	419	82900000	1.14e-05	0.442702	WayneState_USA	Detroit, Michigan, USA	175	30	13.2	12	158.4	100417	0	112817	0
HUZ694453	Female	11480	Elevated	328	8	-99	70	Positive	Chorio	Positive	Gardnerella vaginalis	Ureaplasma urealyticum		Illumina HiSeq	2x100bp	38400000	7100	102000000	0.000185	0.376471	WayneState_USA	Detroit, Michigan, USA	175	30	1.77	12	21.24	100417	0	120617	0
HUZ694877	Male	105	Low	28	21	-99	2	Negative	Chorio	Negative				Illumina HiSeq	2x100bp	24900000	81000	82400000	0.00325	0.302184	WayneState_USA	Detroit, Michigan, USA	175	30	0.452	12	5.424	92917	0	102417	0
HUZ695075	Male	1160	Low	28	-1	-99	6	Negative	Chorio	Negative				Illumina HiSeq	2x100bp	31900000	69100	110000000	0.00216	0.29	WayneState_USA	Detroit, Michigan, USA	175	30	0.563	12	6.756	92917	0	102417	0
HUZ695190	Male	90100	Elevated	1093	0	-99	3	Positive	Chorio	Positive	Ureaplasma parvum			Illumina HiSeq	2x100bp	8840000	2630000	43500000	0.298	0.203218	WayneState_USA	Detroit, Michigan, USA	175	30	3.29	12	39.48	100417	0	120617	0
HUZ695248	Female	28500	Elevated	40	1	-99	530	Positive	Chorio	Positive	Streptococcus agalactiae			Illumina NextSeq	2x75bp	16100000	484000	69000000	0.0301	0.233333	WayneState_USA	Detroit, Michigan, USA	175	30	1.36	12	16.32	100417	0	110317	0
HUZ695323	Male	19000	Elevated	14300	7	-99	900	Positive	Chorio	Positive	Gardnerella vaginalis			Illumina NextSeq	2x75bp	37800000	1100	84500000	2.9e-05	0.447337	WayneState_USA	Detroit, Michigan, USA	175	30	3.39	12	40.68	101317	0	112817	0
HUZ695379	Male	5760	Elevated	1280	1	-99	3	Negative	Chorio	Negative				Illumina NextSeq	2x75bp	7680000	19600	49500000	0.00255	0.155152	WayneState_USA	Detroit, Michigan, USA	175	30	0.448	12	5.376	50218	0	50318	0
HUZ695384	Male	128600	Elevated	1075	1	-99	878	Positive	Chorio	Positive	Fusobacterium nucleatum			Illumina NextSeq	2x75bp	16500000	14500	46400000	0.000881	0.355603	WayneState_USA	Detroit, Michigan, USA	175	30	14.5	12	174	100417	0	110317	0
HUZ695731	Female	29300	Elevated	34950	0.9	-99	1650	Positive	Chorio	Positive	Ureaplasma urealyticum	Lactobacillus crispatus	Candida albicans	Illumina HiSeq	2x100bp	29000000	4310	79800000	0.000149	0.363409	WayneState_USA	Detroit, Michigan, USA	175	30	23.3	12	279.6	101317	0	110317	0
HUZ696809	Female	7760	Elevated	2963	1	-99	191	Positive	Chorio	Positive	Ureaplasma parvum			Illumina HiSeq	2x100bp	42300000	46100	105000000	0.00109	0.402857	WayneState_USA	Detroit, Michigan, USA	175	30	5.19	12	62.28	100417	0	120617	0
